# Supplementary material for: Polygenic score from MODY genes is associated with type 1 diabetes and disease characteristics
Source: Acta Diabetol. 2025 Jun 20;62(11):2021–9. doi: 10.1007/s00592-025-02544-w (PMC12640318; doi:10.1007/s00592-025-02544-w)
Supplement: Supplementary file 2 — Supplementary file2 (XLS 67 KB) [file 592_2025_2544_MOESM2_ESM.xls]

## Sheet: Table S2.xlsx
Table S2. Effect size of each of 335 SNPs included in PRS-CS model
Chromosome	SNP	Position	Allele 1	Allele 2	Effect size
11	rs3842752	2181073	A	G	-94400
20	rs2071197	43030435	A	G	-2550
4	rs2230719	6303247	T	C	-2270
4	rs1046322	6304448	A	G	-1720
7	rs2268575	44189274	C	T	-924
4	rs1046320	6304344	G	A	-846
11	rs16934136	17459851	T	C	-712
11	rs4148626	17436936	A	G	-700
8	rs9329246	11392880	C	T	-573
4	rs4458523	6289986	T	G	-560
19	rs4804404	7218382	C	A	-549
8	rs12677843	11387189	T	C	-540
2	rs3755022	182536951	A	G	-525
8	rs2618443	11384556	T	C	-514
4	rs10001190	6284633	A	G	-505
19	rs890860	7228165	T	C	-490
20	rs4812829	42989267	A	G	-475
19	rs6510950	7136489	C	T	-456
11	rs1799859	17419279	T	C	-435
7	rs2908277	44183433	A	G	-425
4	rs2230721	6303844	A	G	-413
19	rs8110116	7143711	T	C	-396
19	rs4804416	7223848	G	T	-387
11	rs12293228	17436951	T	C	-381
19	rs7245562	7218135	T	C	-377
7	rs2268569	44227020	T	G	-375
8	rs2736354	11368731	T	C	-374
4	rs10012946	6293350	T	C	-369
8	rs17153385	11373264	T	C	-364
8	rs9657551	11398183	G	A	-364
8	rs11990277	11372085	C	T	-361
8	rs11779639	11405249	G	A	-350
11	rs4757517	17441828	A	G	-329
4	rs10937714	6279047	C	T	-323
4	rs752854	6281961	C	T	-307
8	rs3816668	11406593	T	C	-302
11	rs2237991	17440229	G	A	-294
20	rs6073418	43000590	T	C	-284
17	rs3110640	36048823	G	A	-281
4	rs1046314	6303955	G	A	-278
8	rs2248932	11391650	A	G	-277
8	rs2618451	11376266	C	T	-273
17	rs7501939	36101156	T	C	-273
4	rs4481292	6298375	C	T	-256
11	rs2299638	17443587	A	G	-244
11	rs1109591	17414715	C	T	-242
11	rs7119439	17458299	A	G	-229
3	rs11544593	57303684	G	A	-219
7	rs327510	127257894	G	A	-204
11	rs4148641	17421473	A	G	-200
2	rs2583016	182545218	C	T	-197
8	rs2736360	11373467	A	G	-196
2	rs17270924	182535247	G	A	-194
11	rs2237982	17460712	T	C	-192
20	rs11086926	43058697	G	T	-192
20	rs2144908	42985717	A	G	-183
19	rs2042901	7204394	T	G	-178
3	rs3087684	57306319	T	C	-177
20	rs4812831	43018260	A	G	-172
3	rs1553987	57275145	G	A	-170
8	rs922484	11408401	C	T	-169
17	rs2107131	36086689	A	G	-169
11	rs12226635	17497462	T	C	-160
11	rs2299639	17441385	T	C	-156
12	rs1169300	121431225	A	G	-153
2	rs1801262	182543455	T	C	-150
2	rs12053195	182540683	C	T	-144
19	rs2963	7163154	A	G	-141
8	rs998683	11353000	A	G	-138
12	rs11065388	121437802	G	A	-135
11	rs916829	17440473	A	G	-135
3	rs925566	57293297	C	T	-134
11	rs2237966	17493182	G	A	-131
19	rs7252268	7170505	A	C	-130
19	rs7508679	7222832	T	C	-127
11	rs7926934	17433088	C	A	-125
8	rs2618478	11356002	C	A	-124
19	rs12609995	7205937	A	C	-123
11	rs7106053	17458730	G	A	-120
11	rs7111475	17478989	T	C	-116
19	rs10411676	7273991	G	A	-115
8	rs7014565	11396818	T	C	-114
11	rs873314	17462858	C	T	-113
12	rs1169302	121432302	G	T	-108
4	rs10002743	6276581	G	A	-108
4	rs734312	6303354	G	A	-107
8	rs2409784	11396856	C	A	-107
20	rs3212191	43038782	C	T	-106
19	rs2962	7163065	A	G	-104
11	rs2074308	17452580	T	C	-98.4
11	rs739689	17417504	G	A	-95.2
11	rs4459286	17469466	C	T	-95.1
11	rs2073586	17475283	A	G	-93.9
3	rs1553992	57280735	C	T	-84.2
11	rs2074309	17435214	G	A	-82.5
20	rs6017340	43038208	C	T	-82.1
11	rs7117162	17466268	C	A	-81.3
19	rs7245757	7187628	T	C	-80.4
20	rs6031598	43056149	G	T	-78.9
8	rs1600249	11359638	T	G	-75.9
19	rs4804377	7194976	A	G	-75.6
20	rs6017335	43010825	A	G	-73.4
19	rs17254521	7238695	G	A	-72.6
19	rs1864193	7114213	A	C	-70
17	rs3744763	36090885	G	A	-69
11	rs4148622	17449002	A	G	-67.8
4	rs1801206	6302707	C	T	-67.7
11	rs4148618	17453443	T	C	-66.9
11	rs757109	17462727	A	G	-61.7
7	rs712700	127250907	T	C	-61.2
8	rs2618466	11362698	C	T	-61
11	rs7947462	17431210	A	G	-60.1
17	rs4430796	36098040	A	G	-59.7
19	rs8112883	7179320	T	G	-59.7
11	rs2040653	17466523	G	A	-59.6
20	rs6031580	43015281	A	G	-59.5
19	rs1035941	7199939	A	G	-55.3
19	rs1035939	7188979	A	G	-53.9
12	rs2464196	121435427	A	G	-52.3
12	rs2393791	121423956	C	T	-52.1
7	rs712703	127257498	T	C	-43.5
7	rs2908290	44216137	A	G	-43.3
20	rs6065725	43005015	A	G	-43.1
11	rs7108578	17458136	C	T	-42.3
19	rs7254921	7278452	T	C	-42
8	rs998682	11353052	A	G	-42
12	rs735396	121438844	C	T	-41.6
20	rs3818247	43057480	T	G	-41.6
7	rs1303722	44219074	T	C	-41.3
20	rs2425640	43028037	A	G	-41.3
8	rs7834638	11420295	C	T	-40.3
19	rs4804418	7226144	T	C	-40
4	rs1801208	6302889	A	G	-38.8
19	rs7254358	7199341	A	G	-35.5
8	rs7005030	11369821	C	T	-35.5
3	rs4681966	57289284	C	T	-35.2
17	rs7213333	36067868	C	T	-35
11	rs2237981	17460899	C	T	-33.2
11	rs2237992	17430933	A	G	-32.2
19	rs8109559	7171629	A	G	-30.5
19	rs4804368	7190290	A	G	-30.1
19	rs10416429	7230438	A	C	-29.9
12	rs7310409	121424861	A	G	-28
8	rs2249259	11388764	G	A	-27.9
17	rs2074428	36061659	G	T	-26.9
20	rs1885088	43039040	A	G	-25.9
19	rs3786681	7168933	G	A	-25.9
4	rs4689393	6287241	T	C	-25.8
11	rs1048099	17496516	A	G	-25.5
20	rs6031596	43054871	A	G	-25.2
4	rs17718958	6275735	A	G	-22.6
4	rs4416547	6293967	G	A	-22.5
20	rs11086925	43047348	A	G	-22.5
11	rs11024286	17459107	A	G	-21.4
11	rs4148617	17455371	A	G	-21.2
11	rs2283257	17489445	T	C	-20.7
11	rs722341	17473146	A	G	-20.4
3	rs4681727	57279576	T	G	-19.3
13	rs4415872	28497159	A	C	-18.9
20	rs3212198	43044362	C	T	-18.8
11	rs11821723	17467337	C	T	-18.5
11	rs886291	17481948	C	T	-17.9
4	rs4689391	6280449	G	A	-16.6
19	rs3815902	7166138	A	G	-16.3
11	rs7105832	17488661	C	A	-16.1
3	rs17791685	57306611	A	C	-14.7
8	rs7820492	11404514	G	A	-13.8
19	rs2229431	7141775	A	G	-13.6
19	rs4804424	7229677	A	G	-13.5
20	rs1028583	43050761	T	G	-12.7
19	rs1346490	7244233	C	A	-12
7	rs712701	127251188	T	G	-10.5
2	rs17198745	182534947	C	A	-10.5
11	rs2074315	17438890	C	A	-10.1
19	rs890861	7228343	G	A	-9.79
11	rs2283258	17473437	T	C	-8.72
20	rs4364072	43013966	G	A	-8.65
12	rs1169303	121436376	C	A	-8.42
20	rs8116574	43030809	A	C	-7.17
8	rs4606022	11354933	G	A	-6.69
20	rs736821	43034079	A	G	-6.36
11	rs12293803	17421093	A	G	-6.26
17	rs2688	36046931	G	T	-6.07
4	rs4293850	6292020	A	C	-4.38
19	rs2860183	7189375	T	C	-3.02
11	rs2237979	17461543	C	T	-2.33
3	rs2102628	57296752	T	C	-1.11
19	rs10500204	7182963	C	A	-0.365
7	rs2971676	44194482	A	G	-0.139
17	rs2285740	36068728	C	T	1.25
11	rs2299640	17441228	G	A	1.64
20	rs717247	43025784	C	T	1.85
19	rs2042902	7204470	G	A	2.03
11	rs11826760	17489106	T	C	6.63
11	rs8192691	17417337	T	C	7.33
20	rs736824	43034660	C	T	7.43
7	rs2908297	44193404	T	C	7.79
12	rs2259816	121435587	T	G	8.06
19	rs2059807	7166109	A	G	8.42
20	rs3212183	43035138	C	T	8.73
7	rs2971671	44211337	C	T	9.09
19	rs8103883	7203422	T	C	9.94
20	rs6130615	43059437	T	C	10.6
11	rs2237975	17477830	T	C	11
19	rs11672739	7134266	T	C	11.3
11	rs916827	17445026	T	C	15.4
19	rs1052371	7112593	A	G	16.4
19	rs4499341	7200990	C	T	19
3	rs1533272	57294295	C	T	19.1
20	rs736823	43034783	T	C	19.5
2	rs8192556	182542998	T	G	19.8
20	rs2425637	43024049	G	T	21.6
19	rs891088	7184762	G	A	22.1
11	rs2237976	17476516	G	T	23.2
20	rs6130608	43024008	C	T	24.4
19	rs2245655	7163140	G	T	27.6
19	rs7251963	7170241	T	C	29.5
20	rs6103716	42999630	C	A	30.4
12	rs11065390	121439598	A	G	31.4
17	rs3094513	36048523	A	G	33.9
13	rs4581569	28497621	T	C	35.2
8	rs7011778	11416171	T	C	35.2
7	rs327518	127251792	A	G	36.9
17	rs2158254	36065495	T	C	37.3
8	rs2618455	11370878	A	G	39
8	rs922483	11351912	T	C	43.4
12	rs1169293	121426545	G	A	43.6
12	rs1169307	121438382	T	C	43.9
7	rs758989	44203006	C	T	46
20	rs6103731	43047293	A	G	46.2
20	rs6031601	43057820	C	A	47.2
2	rs6432053	10189835	T	C	48.5
3	rs7615217	57278673	G	A	50
8	rs2169889	11396914	C	T	50
20	rs1028584	43050981	A	C	50.7
11	rs2067043	17424711	T	C	50.8
17	rs2189303	36060105	A	G	50.9
11	rs757110	17418477	C	A	52.6
19	rs12971499	7214282	C	T	52.6
11	rs2073585	17475443	A	G	54.3
19	rs4804103	7235389	T	C	54.9
17	rs11651755	36099840	T	C	58.2
20	rs6031551	42989714	C	T	59.4
7	rs758985	44222471	A	G	59.9
8	rs2618479	11355821	A	G	60.4
17	rs3094509	36062299	A	G	60.4
2	rs6721191	10190115	A	G	63
7	rs730497	44223721	A	G	65.2
19	rs890862	7233604	T	C	65.6
19	rs2860177	7167951	G	T	67.8
8	rs7814834	11387861	C	T	68.5
17	rs11263763	36103565	G	A	72.1
7	rs2300586	44218856	A	G	72.4
8	rs11250141	11372141	G	A	73.6
20	rs2071200	43030956	T	C	74.5
20	rs3212208	43056562	C	T	81.1
7	rs17832252	44200099	T	G	81.5
8	rs2306234	11414237	T	C	81.8
11	rs5215	17408630	C	T	86.3
20	rs16988991	42989777	A	G	88.5
11	rs2237967	17492664	T	C	89.2
20	rs745975	43034693	T	C	92.9
4	rs1046317	6304242	T	C	93.7
11	rs7950189	17468317	T	C	93.9
17	rs12450628	36082421	T	C	98.8
19	rs1366235	7167715	G	A	99.1
8	rs11776834	11363950	C	T	99.2
7	rs7793213	44204994	G	A	105
11	rs1799854	17448704	A	G	106
20	rs3212199	43046045	T	G	107
8	rs2252534	11384713	C	A	107
7	rs1990458	44222802	T	C	112
11	rs2074312	17421790	A	G	112
20	rs2425639	43027510	A	G	116
4	rs6824720	6278647	A	G	117
17	rs2074430	36060515	T	C	119
20	rs2868094	43026616	C	T	123
19	rs3852876	7239555	G	A	126
11	rs2283254	17495180	A	G	129
11	rs12422139	17422397	T	C	137
12	rs7979478	121420263	A	G	138
20	rs11574733	43037422	G	A	143
12	rs7979473	121420260	A	G	144
19	rs7248104	7224431	A	G	148
8	rs17744726	11411823	A	G	153
13	rs4002828	28496119	C	T	154
12	rs1169286	121419056	C	T	161
12	rs2259820	121435342	T	C	164
20	rs8122476	43036691	G	T	165
7	rs2268576	44189023	T	C	166
17	rs8075185	36060216	T	C	167
2	rs7632	10194487	C	T	167
8	rs6993775	11369989	G	T	185
8	rs2618450	11376790	A	G	192
3	rs17735233	57305871	C	T	192
11	rs2285676	17408025	G	A	193
8	rs2264306	11388449	A	G	193
7	rs741038	44223479	G	A	194
19	rs11668751	7251842	G	T	195
4	rs1801212	6302519	G	A	204
8	rs6983727	11415812	T	C	209
20	rs6093978	43041591	T	C	209
8	rs4841548	11374779	C	T	210
20	rs2425638	43026629	C	T	210
3	rs1913302	57306961	G	A	214
4	rs1046319	6304286	C	T	221
20	rs2071199	43030866	C	T	221
7	rs2268573	44190468	T	G	227
11	rs8192690	17414570	T	C	243
19	rs6510975	7266878	T	C	244
19	rs6510956	7169276	T	G	251
12	rs2245407	121423998	A	C	253
19	rs17253937	7184801	T	C	256
19	rs2059806	7166376	T	C	258
11	rs2237988	17444134	T	C	268
12	rs11065386	121427490	C	T	275
19	rs10426094	7205240	T	C	282
2	rs4669521	10191936	G	A	292
19	rs3745545	7211841	C	T	297
19	rs13306446	7129064	T	G	322
8	rs2618461	11365692	C	T	324
20	rs8114057	43036452	A	G	331
19	rs12460755	7231679	A	G	380
20	rs6031546	42985355	G	A	392
8	rs4841554	11408935	G	A	399
19	rs6510959	7184238	A	G	401
19	rs4804366	7185328	C	T	457
8	rs17806523	11406175	A	G	461
19	rs6510960	7203732	G	A	479
20	rs11574730	43037013	A	G	481
19	rs3786680	7183551	T	C	542
19	rs1799817	7125297	A	G	570
19	rs1366234	7167817	A	C	637
20	rs6093976	43035780	T	C	893
19	rs12979424	7273492	A	G	962
